# Supplementary material for: Geographical characterisation of British urban form and function using the spatial signatures framework
Source: Sci Data. 2022 Sep 7;9:546. doi: 10.1038/s41597-022-01640-8 (PMC9450829; doi:10.1038/s41597-022-01640-8)
Supplement: Supplementary file 1 — Supplementary table 2 [file 41597_2022_1640_MOESM1_ESM.xlsx]

## Sheet: Sheet 1
type	Accessible suburbia	Connected residential neighbourhoods	Countryside agriculture	Dense residential neighbourhoods	Dense urban neighbourhoods	Disconnected suburbia	Concentrated urbanity	Gridded residential quarters	Hyper concentrated urbanity	Local urbanity	Metropolitan urbanity	Open sprawl	Regional urbanity	Urban buffer	Warehouse / Park land	Wild countryside
area of building	176.95	272.52	204.10	375.60	588.36	212.71	3713.38	283.89	3358.10	823.35	2413.94	226.72	1480.26	209.42	393.22	209.86
perimeter of building	53.90	69.12	56.05	80.56	107.36	61.63	376.30	69.67	330.82	135.54	283.94	59.64	195.98	55.94	75.68	57.12
courtyard area of building	0.48	1.07	0.51	2.13	5.03	0.52	159.09	0.75	90.82	12.67	118.95	0.90	43.19	0.74	3.26	0.22
circular compactness of building	0.53	0.48	0.51	0.47	0.44	0.49	0.43	0.49	0.45	0.41	0.40	0.52	0.39	0.52	0.47	0.50
corners of building	4.25	4.45	4.37	4.69	5.21	4.35	12.48	4.51	9.27	6.01	9.72	4.37	7.78	4.34	4.56	4.38
squareness of building	0.78	1.47	0.81	1.86	3.28	1.02	18.59	1.66	22.51	5.07	12.41	0.99	8.84	0.86	1.35	0.71
equivalent rectangular index of building	0.99	0.98	0.98	0.97	0.95	0.98	0.78	0.98	0.80	0.92	0.82	0.98	0.87	0.98	0.98	0.98
elongation of building	0.64	0.56	0.60	0.56	0.52	0.57	0.59	0.58	0.62	0.51	0.53	0.62	0.51	0.63	0.54	0.59
centroid - corner mean distance of building	9.60	12.41	9.79	13.96	18.00	11.11	35.93	12.41	37.22	20.71	29.68	10.49	25.25	9.81	13.20	9.95
centroid - corner distance deviation of building	0.36	0.71	0.56	1.07	1.88	0.54	9.03	0.80	7.70	2.98	6.78	0.55	4.98	0.49	0.88	0.60
orientation of building	19.56	25.50	20.57	16.41	20.64	26.39	20.32	23.13	26.26	20.78	22.30	20.21	21.82	21.10	23.30	21.86
longest axis length of ETC	50.84	57.72	220.30	64.46	73.56	53.55	112.12	52.89	126.58	80.14	100.52	60.97	91.91	105.16	78.67	449.71
area of ETC	1147.25	1517.81	31193.48	1917.31	2410.32	1259.03	5708.23	1251.54	8654.32	2696.40	4442.21	2000.37	3535.28	8658.83	3520.84	155623.92
circular compactness of ETC	0.47	0.48	0.38	0.48	0.47	0.49	0.46	0.48	0.47	0.46	0.42	0.47	0.44	0.44	0.46	0.35
equivalent rectangular index of ETC	0.97	0.97	0.93	0.96	0.96	0.97	0.94	0.97	0.95	0.95	0.93	0.97	0.94	0.95	0.96	0.91
orientation of ETC	20.40	24.94	21.92	17.77	21.07	25.28	20.37	23.06	25.96	21.22	22.38	21.07	21.88	21.86	23.27	22.51
covered area ratio of ETC	0.19	0.20	0.07	0.52	0.27	0.22	0.91	0.23	0.61	0.60	4.85	0.18	1122.51	0.14	0.18	0.04
cell alignment of building	7.38	6.12	11.49	6.52	5.61	8.08	4.43	5.48	2.72	5.64	4.86	8.64	5.25	9.76	8.03	12.55
alignment of neighbouring buildings	5.31	5.36	8.45	5.39	5.17	5.67	5.95	4.93	6.55	5.67	6.37	6.48	6.27	7.06	6.06	10.05
mean distance between neighbouring buildings	17.82	19.17	111.38	20.84	21.13	18.63	18.96	16.48	22.95	20.62	22.33	22.13	20.94	45.37	28.71	238.45
perimeter-weighted neighbours of ETC	0.04	0.04	0.02	0.04	0.07	0.05	0.03	0.04	0.04	0.11	0.04	0.06	7.46	0.13	0.04	0.01
area covered by neighbouring cells	8620.11	11990.46	277883.95	15619.36	20375.37	9503.57	52023.10	9962.17	61122.40	22892.04	39665.51	16780.98	31594.99	76942.43	31956.96	1485709.28
weighted reached enclosures of ETC	0.00	0.00	0.00	0.00	0.00	0.00	0.00	0.00	0.00	0.00	0.00	0.00	0.00	0.00	0.00	0.00
mean inter-building distance	21.97	24.07	167.60	26.48	27.37	22.03	22.73	21.34	23.74	26.28	26.99	28.94	26.32	67.27	40.97	367.72
width of street profile	28.38	26.84	32.84	26.29	24.84	27.65	19.47	24.27	17.47	24.56	22.61	28.59	23.44	31.00	30.85	34.31
width deviation of street profile	3.30	3.27	3.91	3.50	3.45	3.71	3.29	3.87	2.85	3.60	3.50	3.74	3.62	3.76	3.26	3.41
openness of street profile	0.42	0.41	0.83	0.43	0.41	0.44	0.28	0.38	0.22	0.41	0.37	0.48	0.39	0.62	0.53	0.92
length of street segment	187.61	162.45	574.25	153.66	151.58	150.53	108.90	126.02	93.90	143.14	123.30	183.43	132.18	333.77	220.94	842.79
linearity of street segment	0.93	0.94	0.93	0.92	0.93	0.92	0.94	0.94	0.97	0.92	0.93	0.90	0.92	0.91	0.91	0.91
mean segment length within 3 steps	2327.31	2374.39	5884.25	1992.44	2113.58	1707.52	1944.94	1950.07	2057.70	2011.42	2112.12	1862.02	2034.72	3170.78	2339.74	8062.03
node degree of junction	2.87	3.00	2.78	2.89	2.94	2.68	3.12	3.04	3.33	2.94	3.14	2.68	3.01	2.70	2.77	2.69
local meshedness of street network	0.08	0.11	0.06	0.10	0.11	0.05	0.14	0.13	0.17	0.11	0.14	0.06	0.12	0.05	0.08	0.05
local proportion of 3-way intersections of street network	0.74	0.74	0.72	0.74	0.74	0.71	0.76	0.72	0.70	0.75	0.75	0.71	0.76	0.71	0.75	0.68
local proportion of 4-way intersections of street network	0.07	0.12	0.04	0.09	0.11	0.04	0.15	0.16	0.23	0.11	0.17	0.04	0.13	0.04	0.05	0.04
local proportion of cul-de-sacs of street network	0.19	0.14	0.24	0.17	0.14	0.25	0.09	0.12	0.06	0.14	0.08	0.25	0.11	0.25	0.20	0.28
local closeness of street network	0.00	0.00	0.00	0.00	0.00	0.00	0.00	0.00	0.00	0.00	0.00	0.00	0.00	0.00	0.00	0.00
local cul-de-sac length of street network	228.58	163.78	636.07	196.63	170.89	275.96	84.41	133.13	75.11	167.72	79.56	288.26	128.76	408.67	253.49	1186.52
square clustering of street network	0.03	0.04	0.01	0.03	0.04	0.01	0.03	0.04	0.04	0.03	0.04	0.02	0.03	0.02	0.03	0.01
mean distance to neighbouring nodes of street network	132.49	118.06	373.74	112.48	111.55	111.69	86.38	92.19	81.24	106.90	93.66	129.03	99.79	212.34	150.43	601.60
local node density of street network	0.02	0.02	0.01	0.02	0.02	0.03	0.02	0.02	0.02	0.02	0.02	0.03	0.02	0.02	0.02	0.01
local degree weighted node density of street network	0.03	0.03	0.02	0.04	0.04	0.04	0.04	0.04	0.04	0.04	0.04	0.04	0.04	0.03	0.03	0.01
street alignment of building	8.73	7.53	11.81	8.25	7.57	9.98	7.84	6.95	6.23	8.05	8.32	10.97	8.06	11.33	10.02	12.77
area covered by node-attached ETCs	22426.36	14599.22	286081.33	14037.94	13513.86	15656.96	13069.71	9488.11	20051.57	11878.66	13201.87	25443.99	12080.93	100470.30	33097.00	1215083.95
area covered by edge-attached ETCs	36496.96	24423.69	502883.47	25413.44	26111.44	26810.65	33257.27	17094.77	38566.99	25905.75	31497.77	47178.87	29440.27	188719.66	66614.68	2174736.93
buildings per meter of street segment	0.11	0.08	0.05	0.08	0.07	0.10	0.05	0.09	0.05	0.06	0.05	0.10	0.05	0.09	0.07	0.02
reached ETCs by neighbouring segments	49.09	33.99	38.08	26.79	21.56	32.35	8.88	26.76	8.57	16.97	11.04	35.17	13.53	43.96	30.27	26.08
reached area by neighbouring segments	113290.06	88462.74	1591397.39	89313.79	97515.74	84060.33	145420.68	64059.40	151507.35	100616.06	132683.99	140813.94	119718.73	556190.10	211678.46	5556960.68
reached ETCs by local street network	166.98	126.07	110.89	90.93	74.36	102.39	28.79	99.87	27.00	56.17	36.29	103.45	43.97	123.39	93.33	71.94
reached area by local street network	451276.21	390719.33	5858316.88	369240.03	416784.68	316062.25	703631.50	296524.52	621126.10	439804.09	643746.00	506987.49	540975.07	1982158.35	794621.33	17403052.98
reached ETCs by tessellation contiguity	36.80	40.24	46.23	43.10	45.61	39.57	53.52	42.04	48.46	47.29	51.81	41.55	51.95	43.57	42.93	47.56
reached area by tessellation contiguity	60511.46	87537.63	2410926.40	115962.63	152810.21	63671.98	372984.21	73335.07	306427.88	173857.48	302746.84	136577.35	238390.55	692699.47	297667.66	14081627.81
area of enclosure	242778.35	95677.02	3591565.15	133719.21	105561.74	282930.77	28859.85	110195.65	31788.41	83656.67	29460.25	640071.17	63476.79	1854684.23	430998.35	44036373.80
perimeter of enclosure	2046.29	1360.81	7599.46	1693.62	1463.16	2380.50	683.27	1150.58	538.87	1299.32	671.29	3793.33	1009.07	5664.05	2992.30	21952.84
circular compactness of enclosure	0.40	0.39	0.40	0.38	0.38	0.42	0.44	0.41	0.45	0.39	0.40	0.38	0.40	0.39	0.38	0.38
equivalent rectangular index of enclosure	0.85	0.87	0.84	0.84	0.86	0.83	0.91	0.89	0.94	0.85	0.89	0.77	0.87	0.80	0.80	0.79
compactness-weighted axis of enclosure	515.77	344.74	1777.66	441.16	397.37	567.78	144.75	289.81	120.13	345.64	153.64	986.37	249.05	1434.02	780.52	5069.06
orientation of enclosure	19.24	25.62	21.39	16.18	20.88	27.07	20.23	23.04	24.93	21.09	21.77	20.39	22.00	21.52	24.08	22.66
perimeter-weighted neighbours of enclosure	0.01	0.01	0.01	0.02	0.08	0.02	0.04	0.02	0.08	0.12	0.06	0.05	9.94	0.11	0.01	0.01
area-weighted ETCs of enclosure	36.32	2.82	746.28	3.03	4.63	2137242.86	0.00	0.43	0.00	0.14	0.01	330422.61	0.01	1178106554.77	627879.43	2270509.66
Population	4.51	8.57	1.91	10.02	17.52	6.55	36.91	7.74	37.93	28.87	43.70	5.06	42.99	3.43	6.93	1.31
Night lights	11.02	19.99	1.39	22.63	34.74	12.35	115.70	15.17	183.23	51.19	87.38	10.96	67.53	5.08	18.29	0.48
Workplace population [Agriculture, energy and water]	0.01	0.03	0.08	0.07	0.11	0.02	2.44	0.03	1.41	0.18	1.01	0.04	0.39	0.05	0.10	0.11
Workplace population [Manufacturing]	0.12	0.29	0.22	0.64	1.10	0.21	12.80	0.36	20.14	1.32	4.18	0.42	2.03	0.38	1.25	0.09
Workplace population [Construction]	0.12	0.22	0.10	0.33	0.56	0.18	9.16	0.20	10.68	0.80	3.80	0.17	1.40	0.14	0.34	0.07
Workplace population [Distribution, hotels and restaurants]	0.21	0.61	0.19	1.17	2.30	0.38	54.16	0.73	152.31	4.16	22.76	0.45	11.90	0.32	1.00	0.12
Workplace population [Transport and communication]	0.07	0.21	0.07	0.41	0.88	0.13	39.51	0.18	97.90	1.96	18.93	0.16	5.70	0.14	0.51	0.04
Workplace population [Financial, real estate, professional and administrative activities]	0.15	0.40	0.13	0.78	1.81	0.26	258.67	0.38	172.75	4.89	65.30	0.27	16.45	0.21	0.61	0.06
Workplace population [Public administration, education and health]	0.43	0.94	0.22	1.67	3.21	0.59	41.70	0.98	30.82	5.71	42.90	0.59	14.50	0.39	1.06	0.12
Workplace population [Other]	0.06	0.15	0.05	0.26	0.56	0.10	23.06	0.17	38.16	1.14	8.74	0.09	3.40	0.07	0.16	0.03
Land cover [Airports]	0.00	0.00	0.00	0.00	0.00	0.00	0.00	0.00	0.00	0.00	0.00	0.00	0.00	0.00	0.00	0.00
Land cover [Non-irrigated arable land]	0.00	0.00	0.35	0.00	0.00	0.00	0.00	0.00	0.00	0.00	0.00	0.01	0.00	0.11	0.02	0.15
Land cover [Industrial or commercial units]	0.00	0.02	0.01	0.05	0.09	0.01	0.00	0.00	0.00	0.09	0.01	0.03	0.06	0.03	0.14	0.00
Land cover [Salt marshes]	0.00	0.00	0.00	0.00	0.00	0.00	0.00	0.00	0.01	0.00	0.00	0.00	0.00	0.00	0.00	0.00
Land cover [Estuaries]	0.00	0.00	0.00	0.00	0.00	0.00	0.00	0.00	0.00	0.00	0.00	0.00	0.00	0.00	0.00	0.00
Land cover [Sport and leisure facilities]	0.00	0.00	0.02	0.00	0.00	0.00	0.00	0.00	0.00	0.00	0.00	0.01	0.00	0.02	0.01	0.01
Land cover [Green urban areas]	0.01	0.01	0.00	0.01	0.01	0.00	0.03	0.00	0.00	0.01	0.03	0.01	0.01	0.00	0.02	0.00
Land cover [Discontinuous urban fabric]	0.98	0.95	0.20	0.88	0.75	0.98	0.06	0.92	0.00	0.63	0.08	0.91	0.34	0.68	0.77	0.03
Land cover [Pastures]	0.00	0.00	0.36	0.00	0.00	0.00	0.00	0.00	0.02	0.00	0.00	0.02	0.00	0.12	0.02	0.59
Land cover [Broad-leaved forest]	0.00	0.00	0.02	0.00	0.00	0.00	0.00	0.00	0.00	0.00	0.00	0.00	0.00	0.01	0.00	0.03
Land cover [Mineral extraction sites]	0.00	0.00	0.00	0.00	0.00	0.00	0.00	0.00	0.00	0.00	0.00	0.00	0.00	0.00	0.00	0.00
Land cover [Port areas]	0.00	0.00	0.00	0.00	0.01	0.00	0.00	0.00	0.00	0.01	0.00	0.00	0.01	0.00	0.01	0.00
Land cover [Road and rail networks and associated land]	0.00	0.00	0.00	0.00	0.00	0.00	0.00	0.00	0.00	0.00	0.00	0.00	0.00	0.00	0.00	0.00
Land cover [Water bodies]	0.00	0.00	0.00	0.00	0.00	0.00	0.00	0.00	0.00	0.00	0.00	0.00	0.00	0.00	0.00	0.00
Land cover [Land principally occupied by agriculture, with significant areas of natural vegetation]	0.00	0.00	0.01	0.00	0.00	0.00	0.00	0.00	0.00	0.00	0.00	0.00	0.00	0.00	0.00	0.01
Land cover [Mixed forest]	0.00	0.00	0.01	0.00	0.00	0.00	0.00	0.00	0.00	0.00	0.00	0.00	0.00	0.00	0.00	0.02
Land cover [Peat bogs]	0.00	0.00	0.00	0.00	0.00	0.00	0.00	0.00	0.00	0.00	0.00	0.00	0.00	0.00	0.00	0.02
Land cover [Natural grasslands]	0.00	0.00	0.00	0.00	0.00	0.00	0.00	0.00	0.00	0.00	0.00	0.00	0.00	0.00	0.00	0.04
Land cover [Moors and heathland]	0.00	0.00	0.00	0.00	0.00	0.00	0.00	0.00	0.00	0.00	0.00	0.00	0.00	0.00	0.00	0.04
Land cover [Transitional woodland-shrub]	0.00	0.00	0.00	0.00	0.00	0.00	0.00	0.00	0.00	0.00	0.00	0.00	0.00	0.00	0.00	0.01
Land cover [Continuous urban fabric]	0.00	0.02	0.00	0.04	0.13	0.00	0.90	0.07	0.97	0.25	0.88	0.00	0.57	0.00	0.00	0.00
Land cover [Intertidal flats]	0.00	0.00	0.00	0.00	0.00	0.00	0.00	0.00	0.00	0.00	0.00	0.00	0.00	0.00	0.00	0.00
Land cover [Sea and ocean]	0.00	0.00	0.00	0.00	0.00	0.00	0.00	0.00	0.00	0.00	0.00	0.00	0.00	0.00	0.00	0.00
Land cover [Construction sites]	0.00	0.00	0.00	0.00	0.00	0.00	0.00	0.00	0.00	0.00	0.00	0.00	0.00	0.01	0.00	0.00
Land cover [Burnt areas]	0.00	0.00	0.00	0.00	0.00	0.00	0.00	0.00	0.00	0.00	0.00	0.00	0.00	0.00	0.00	0.00
Land cover [Dump sites]	0.00	0.00	0.00	0.00	0.00	0.00	0.00	0.00	0.00	0.00	0.00	0.00	0.00	0.00	0.00	0.00
Land cover [Complex cultivation patterns]	0.00	0.00	0.00	0.00	0.00	0.00	0.00	0.00	0.00	0.00	0.00	0.00	0.00	0.00	0.00	0.00
Land cover [Inland marshes]	0.00	0.00	0.00	0.00	0.00	0.00	0.00	0.00	0.00	0.00	0.00	0.00	0.00	0.00	0.00	0.00
Land cover [Water courses]	0.00	0.00	0.00	0.00	0.00	0.00	0.01	0.00	0.00	0.00	0.01	0.00	0.01	0.00	0.00	0.00
Land cover [Coniferous forest]	0.00	0.00	0.01	0.00	0.00	0.00	0.00	0.00	0.00	0.00	0.00	0.00	0.00	0.00	0.00	0.04
Land cover [Bare rocks]	0.00	0.00	0.00	0.00	0.00	0.00	0.00	0.00	0.00	0.00	0.00	0.00	0.00	0.00	0.00	0.00
Land cover [Coastal lagoons]	0.00	0.00	0.00	0.00	0.00	0.00	0.00	0.00	0.00	0.00	0.00	0.00	0.00	0.00	0.00	0.00
Land cover [Beaches, dunes, sands]	0.00	0.00	0.00	0.00	0.00	0.00	0.00	0.00	0.00	0.00	0.00	0.00	0.00	0.00	0.00	0.00
Land cover [Agro-forestry areas]	0.00	0.00	0.00	0.00	0.00	0.00	0.00	0.00	0.00	0.00	0.00	0.00	0.00	0.00	0.00	0.00
Land cover [Sparsely vegetated areas]	0.00	0.00	0.00	0.00	0.00	0.00	0.00	0.00	0.00	0.00	0.00	0.00	0.00	0.00	0.00	0.00
Land cover [Fruit trees and berry plantations]	0.00	0.00	0.00	0.00	0.00	0.00	0.00	0.00	0.00	0.00	0.00	0.00	0.00	0.00	0.00	0.00
NDVI	0.29	0.25	0.48	0.23	0.19	0.29	0.03	0.21	0.00	0.16	0.06	0.29	0.11	0.37	0.29	0.56
Supermarkets [distance to nearest]	828.82	679.96	4751.23	661.77	587.28	761.86	229.90	577.68	324.42	483.02	299.93	948.03	331.07	1752.87	1043.84	9854.12
Supermarkets [counts within 1200m]	1.89	2.86	0.09	3.13	4.44	2.07	22.51	3.41	18.79	6.85	17.27	1.47	12.53	0.65	1.43	0.03
Listed buildings [distance to nearest]	744.22	596.61	557.94	506.61	350.89	729.61	31.73	516.20	69.75	216.86	51.87	760.26	115.00	673.93	934.00	1324.03
Listed buildings [counts within 1200m]	11.27	24.28	11.22	37.47	62.78	24.18	685.16	31.77	1142.57	140.03	456.53	18.17	324.50	16.14	10.57	4.21
FHRS points [distance to nearest]	218.46	152.48	725.69	144.02	106.08	217.95	16.22	129.24	14.10	82.47	40.06	267.24	56.87	379.17	256.22	1699.17
FHRS points [counts within 1200m]	334.43	692.66	44.47	860.93	1568.44	342.08	6297.61	1081.38	9213.15	2167.91	4490.95	253.88	3163.83	132.66	271.09	33.07
Cultural venues [distance to nearest]	5384.64	3946.05	13156.20	3497.51	2287.43	5831.52	702.75	4094.92	351.33	1273.23	644.53	6309.75	850.25	8939.65	5121.47	20695.29
Cultural venues [counts within 1200m]	0.06	0.13	0.00	0.26	0.48	0.08	10.39	0.24	34.20	1.13	4.45	0.06	2.23	0.02	0.06	0.00
Water bodies [distance to nearest]	542.61	555.96	304.49	483.12	528.85	523.05	565.25	522.09	759.60	507.71	467.71	378.36	461.42	345.79	417.43	236.73
Retail centres [distance to nearest]	849.45	536.47	4943.97	421.09	224.33	725.57	29.80	445.52	32.54	161.85	66.32	1002.66	90.87	2102.46	898.17	11041.32
