# Supplementary material for: Geographical characterisation of British urban form and function using the spatial signatures framework
Source: Sci Data. 2022 Sep 7;9:546. doi: 10.1038/s41597-022-01640-8 (PMC9450829; doi:10.1038/s41597-022-01640-8)
Supplement: Supplementary file 2 — Supplementary table 3 [file 41597_2022_1640_MOESM2_ESM.xlsx]

## Sheet: Sheet 1
		1	2	3	4	5	6	7	8	9	10
Wild countryside	name	longest axis length of ETC (Q1)	covered area ratio of ETC (Q2)	covered area ratio of ETC (Q1)	area of ETC (Q2)	perimeter-weighted neighbours of ETC (Q3)	reached area by neighbouring segments (Q1)	reached area by tessellation contiguity (Q1)	area of ETC (Q3)	mean distance between neighbouring buildings (Q2)	mean inter-building distance (Q2)
	importance	0.197	0.151	0.146	0.096	0.075	0.049	0.018	0.016	0.015	0.011
Countryside agriculture	name	covered area ratio of ETC (Q1)	covered area ratio of ETC (Q2)	mean inter-building distance (Q2)	area of ETC (Q2)	area covered by node-attached ETCs (Q2)	mean distance to neighbouring nodes of street ...	reached area by neighbouring segments (Q1)	Land cover [Discontinuous urban fabric] (Q2)	perimeter-weighted neighbours of ETC (Q2)	longest axis length of ETC (Q2)
	importance	0.154	0.144	0.079	0.073	0.067	0.066	0.063	0.055	0.022	0.021
Gridded residential quarters	name	local closeness of street network (Q3)	local closeness of street network (Q2)	perimeter of enclosure (Q1)	area of enclosure (Q2)	local closeness of street network (Q1)	weighted reached enclosures of ETC (Q3)	local proportion of 4-way intersections of str...	area covered by node-attached ETCs (Q1)	area covered by node-attached ETCs (Q2)	weighted reached enclosures of ETC (Q2)
	importance	0.095	0.046	0.044	0.037	0.037	0.032	0.021	0.019	0.018	0.017
Accessible suburbia	name	weighted reached enclosures of ETC (Q3)	reached ETCs by tessellation contiguity (Q3)	reached area by tessellation contiguity (Q2)	area of ETC (Q2)	reached ETCs by neighbouring segments (Q1)	reached ETCs by neighbouring segments (Q2)	reached ETCs by local street network (Q2)	perimeter-weighted neighbours of ETC (Q1)	reached area by tessellation contiguity (Q1)	reached ETCs by local street network (Q1)
	importance	0.064	0.062	0.048	0.045	0.037	0.03	0.026	0.024	0.023	0.02
Connected residential neighbourhoods	name	cell alignment of building (Q1)	local proportion of 4-way intersections of str...	cell alignment of building (Q2)	area of enclosure (Q2)	orientation of ETC (Q2)	equivalent rectangular index of building (Q1)	local proportion of 4-way intersections of str...	perimeter of enclosure (Q1)	local proportion of cul-de-sacs of street netw...	orientation of enclosure (Q1)
	importance	0.028	0.023	0.017	0.017	0.017	0.016	0.014	0.014	0.014	0.013
Urban buffer	name	area covered by neighbouring cells (Q2)	covered area ratio of ETC (Q2)	mean distance to neighbouring nodes of street ...	covered area ratio of ETC (Q1)	reached area by neighbouring segments (Q1)	circular compactness of ETC (Q2)	area covered by neighbouring cells (Q1)	buildings per meter of street segment (Q2)	reached area by tessellation contiguity (Q1)	area covered by node-attached ETCs (Q3)
	importance	0.072	0.05	0.049	0.046	0.038	0.035	0.033	0.032	0.03	0.028
Open sprawl	name	reached area by local street network (Q1)	reached area by neighbouring segments (Q1)	area covered by node-attached ETCs (Q2)	covered area ratio of ETC (Q2)	local node density of street network (Q3)	reached area by neighbouring segments (Q2)	covered area ratio of ETC (Q1)	area of enclosure (Q2)	compactness-weighted axis of enclosure (Q3)	area of ETC (Q2)
	importance	0.058	0.034	0.024	0.022	0.019	0.018	0.018	0.017	0.017	0.016
Warehouse/Park land	name	elongation of building (Q1)	centroid - corner mean distance of building (Q3)	elongation of building (Q2)	circular compactness of building (Q1)	centroid - corner distance deviation of buildi...	perimeter of building (Q3)	width of street profile (Q2)	circular compactness of building (Q2)	reached area by tessellation contiguity (Q1)	perimeter of building (Q2)
	importance	0.034	0.028	0.025	0.02	0.018	0.017	0.017	0.016	0.016	0.015
Local urbanity	name	perimeter of building (Q2)	equivalent rectangular index of building (Q1)	centroid - corner mean distance of building (Q2)	squareness of building (Q3)	area of building (Q2)	centroid - corner distance deviation of buildi...	Workplace population [Financial, real estate, ...	Workplace population [Distribution, hotels and...	perimeter of building (Q3)	area of building (Q1)
	importance	0.101	0.094	0.082	0.054	0.051	0.045	0.044	0.035	0.034	0.023
Dense residential neighbourhoods	name	centroid - corner mean distance of building (Q2)	centroid - corner mean distance of building (Q3)	area of building (Q3)	Population (Q3)	perimeter of building (Q2)	area of building (Q2)	perimeter of enclosure (Q1)	orientation of enclosure (Q2)	perimeter of building (Q3)	area of enclosure (Q1)
	importance	0.037	0.03	0.029	0.028	0.026	0.023	0.021	0.018	0.017	0.015
Disconnected suburbia	name	local proportion of cul-de-sacs of street netw...	local meshedness of street network (Q3)	local meshedness of street network (Q2)	equivalent rectangular index of building (Q1)	circular compactness of building (Q1)	Population (Q1)	elongation of building (Q2)	reached area by neighbouring segments (Q2)	area covered by edge-attached ETCs (Q3)	circular compactness of building (Q2)
	importance	0.024	0.021	0.021	0.02	0.019	0.018	0.016	0.016	0.016	0.015
Dense urban neighbourhoods	name	perimeter of building (Q2)	centroid - corner mean distance of building (Q2)	perimeter of building (Q3)	area of building (Q2)	Population (Q3)	squareness of building (Q3)	centroid - corner distance deviation of buildi...	Workplace population [Financial, real estate, ...	equivalent rectangular index of building (Q1)	Workplace population [Other] (Q2)
	importance	0.107	0.084	0.082	0.066	0.04	0.039	0.034	0.029	0.018	0.016
Regional urbanity	name	centroid - corner distance deviation of buildi...	centroid - corner mean distance of building (Q2)	squareness of building (Q3)	Workplace population [Financial, real estate, ...	perimeter of building (Q2)	perimeter of building (Q3)	area of building (Q2)	Workplace population [Distribution, hotels and...	corners of building (Q3)	centroid - corner distance deviation of buildi...
	importance	0.115	0.088	0.082	0.071	0.065	0.058	0.05	0.049	0.029	0.021
Metropolitan urbanity	name	equivalent rectangular index of building (Q2)	centroid - corner mean distance of building (Q2)	centroid - corner distance deviation of buildi...	corners of building (Q2)	Workplace population [Financial, real estate, ...	Workplace population [Distribution, hotels and...	perimeter of building (Q2)	squareness of building (Q3)	Workplace population [Financial, real estate, ...	centroid - corner mean distance of building (Q1)
	importance	0.111	0.087	0.081	0.072	0.06	0.051	0.047	0.039	0.03	0.019
Concentrated urbanity	name	area of building (Q1)	Workplace population [Distribution, hotels and...	Workplace population [Financial, real estate, ...	Workplace population [Other] (Q2)	Workplace population [Distribution, hotels and...	Workplace population [Financial, real estate, ...	Workplace population [Manufacturing] (Q2)	perimeter of building (Q2)	centroid - corner mean distance of building (Q2)	Land cover [Non-irrigated arable land] (Q1)
	importance	0.128	0.1	0.077	0.076	0.071	0.06	0.055	0.047	0.045	0.026
Hyper concentrated urbanity	name	covered area ratio of ETC (Q2)	Workplace population [Manufacturing] (Q2)	Workplace population [Other] (Q2)	Workplace population [Distribution, hotels and...	covered area ratio of ETC (Q1)	Workplace population [Manufacturing] (Q3)	centroid - corner mean distance of building (Q2)	perimeter of building (Q2)	openness of street profile (Q2)	NDVI (Q3)
	importance	0.154	0.144	0.102	0.082	0.079	0.075	0.07	0.055	0.031	0.027
