# Supplementary material for: Geographical characterisation of British urban form and function using the spatial signatures framework
Source: Sci Data. 2022 Sep 7;9:546. doi: 10.1038/s41597-022-01640-8 (PMC9450829; doi:10.1038/s41597-022-01640-8)
Supplement: Supplementary file 3 — Supplementary table 1 [file 41597_2022_1640_MOESM3_ESM.xlsx]

## Sheet: Sheet 1
character	data	source	input geometry	transfer method
Population	Population estimates	ONS Census Output Area population estimates, Statistics.gov.scot	Vector (output area polygon)	Building-based dasymetric areal interpolation
Night lights	Night Lights	VIIRS DNB Nighttime Lights	Raster (500m)	Zonal statistics
Workplace population [Agriculture, energy and water]	Workplace population	ONS Census Workplace population, Scotland's census Workplace population	Vector (output area polygon)	Building-based dasymetric areal interpolation
Workplace population [Manufacturing]	Workplace population	ONS Census Workplace population, Scotland's census Workplace population	Vector (output area polygon)	Building-based dasymetric areal interpolation
Workplace population [Construction]	Workplace population	ONS Census Workplace population, Scotland's census Workplace population	Vector (output area polygon)	Building-based dasymetric areal interpolation
Workplace population [Distribution, hotels and restaurants]	Workplace population	ONS Census Workplace population, Scotland's census Workplace population	Vector (output area polygon)	Building-based dasymetric areal interpolation
Workplace population [Transport and communication]	Workplace population	ONS Census Workplace population, Scotland's census Workplace population	Vector (output area polygon)	Building-based dasymetric areal interpolation
Workplace population [Financial, real estate, professional and administrative activities]	Workplace population	ONS Census Workplace population, Scotland's census Workplace population	Vector (output area polygon)	Building-based dasymetric areal interpolation
Workplace population [Public administration, education and health]	Workplace population	ONS Census Workplace population, Scotland's census Workplace population	Vector (output area polygon)	Building-based dasymetric areal interpolation
Workplace population [Other]	Corine land cover	Copernicus Land Monitoring Service	Vector (land cover zone polygon)	Areal interpolation
Land cover [Airports]	Corine land cover	Copernicus Land Monitoring Service	Vector (land cover zone polygon)	Areal interpolation
Land cover [Non-irrigated arable land]	Corine land cover	Copernicus Land Monitoring Service	Vector (land cover zone polygon)	Areal interpolation
Land cover [Industrial or commercial units]	Corine land cover	Copernicus Land Monitoring Service	Vector (land cover zone polygon)	Areal interpolation
Land cover [Salt marshes]	Corine land cover	Copernicus Land Monitoring Service	Vector (land cover zone polygon)	Areal interpolation
Land cover [Estuaries]	Corine land cover	Copernicus Land Monitoring Service	Vector (land cover zone polygon)	Areal interpolation
Land cover [Sport and leisure facilities]	Corine land cover	Copernicus Land Monitoring Service	Vector (land cover zone polygon)	Areal interpolation
Land cover [Green urban areas]	Corine land cover	Copernicus Land Monitoring Service	Vector (land cover zone polygon)	Areal interpolation
Land cover [Discontinuous urban fabric]	Corine land cover	Copernicus Land Monitoring Service	Vector (land cover zone polygon)	Areal interpolation
Land cover [Pastures]	Corine land cover	Copernicus Land Monitoring Service	Vector (land cover zone polygon)	Areal interpolation
Land cover [Broad-leaved forest]	Corine land cover	Copernicus Land Monitoring Service	Vector (land cover zone polygon)	Areal interpolation
Land cover [Mineral extraction sites]	Corine land cover	Copernicus Land Monitoring Service	Vector (land cover zone polygon)	Areal interpolation
Land cover [Port areas]	Corine land cover	Copernicus Land Monitoring Service	Vector (land cover zone polygon)	Areal interpolation
Land cover [Road and rail networks and associated land]	Corine land cover	Copernicus Land Monitoring Service	Vector (land cover zone polygon)	Areal interpolation
Land cover [Water bodies]	Corine land cover	Copernicus Land Monitoring Service	Vector (land cover zone polygon)	Areal interpolation
Land cover [Land principally occupied by agriculture, with significant areas of natural vegetation]	Corine land cover	Copernicus Land Monitoring Service	Vector (land cover zone polygon)	Areal interpolation
Land cover [Mixed forest]	Corine land cover	Copernicus Land Monitoring Service	Vector (land cover zone polygon)	Areal interpolation
Land cover [Peat bogs]	Corine land cover	Copernicus Land Monitoring Service	Vector (land cover zone polygon)	Areal interpolation
Land cover [Natural grasslands]	Corine land cover	Copernicus Land Monitoring Service	Vector (land cover zone polygon)	Areal interpolation
Land cover [Moors and heathland]	Corine land cover	Copernicus Land Monitoring Service	Vector (land cover zone polygon)	Areal interpolation
Land cover [Transitional woodland-shrub]	Corine land cover	Copernicus Land Monitoring Service	Vector (land cover zone polygon)	Areal interpolation
Land cover [Continuous urban fabric]	Corine land cover	Copernicus Land Monitoring Service	Vector (land cover zone polygon)	Areal interpolation
Land cover [Intertidal flats]	Corine land cover	Copernicus Land Monitoring Service	Vector (land cover zone polygon)	Areal interpolation
Land cover [Sea and ocean]	Corine land cover	Copernicus Land Monitoring Service	Vector (land cover zone polygon)	Areal interpolation
Land cover [Coniferous forest]	Corine land cover	Copernicus Land Monitoring Service	Vector (land cover zone polygon)	Areal interpolation
Land cover [Construction sites]	Corine land cover	Copernicus Land Monitoring Service	Vector (land cover zone polygon)	Areal interpolation
Land cover [Sparsely vegetated areas]	Corine land cover	Copernicus Land Monitoring Service	Vector (land cover zone polygon)	Areal interpolation
Land cover [Bare rocks]	Corine land cover	Copernicus Land Monitoring Service	Vector (land cover zone polygon)	Areal interpolation
Land cover [Inland marshes]	Corine land cover	Copernicus Land Monitoring Service	Vector (land cover zone polygon)	Areal interpolation
Land cover [Dump sites]	Corine land cover	Copernicus Land Monitoring Service	Vector (land cover zone polygon)	Areal interpolation
Land cover [Fruit trees and berry plantations]	Corine land cover	Copernicus Land Monitoring Service	Vector (land cover zone polygon)	Areal interpolation
Land cover [Complex cultivation patterns]	Corine land cover	Copernicus Land Monitoring Service	Vector (land cover zone polygon)	Areal interpolation
Land cover [Beaches, dunes, sands]	Corine land cover	Copernicus Land Monitoring Service	Vector (land cover zone polygon)	Areal interpolation
Land cover [Water courses]	Corine land cover	Copernicus Land Monitoring Service	Vector (land cover zone polygon)	Areal interpolation
Land cover [Burnt areas]	Corine land cover	Copernicus Land Monitoring Service	Vector (land cover zone polygon)	Areal interpolation
Land cover [Agro-forestry areas]	Corine land cover	Copernicus Land Monitoring Service	Vector (land cover zone polygon)	Areal interpolation
Land cover [Coastal lagoons]	Corine land cover	Copernicus Land Monitoring Service	Vector (land cover zone polygon)	Areal interpolation
NDVI	NDVI	GHS-composite-S2 R2020A	Raster (10m)	Zonal statistics
Supermarkets [distance to nearest]	Retail POIs (supermarkets)	Geolytix	Vector (point)	Network-constrained accessibility
Supermarkets [counts within 1200m]	Retail POIs (supermarkets)	Geolytix	Vector (point)	Network-constrained accessibility
Listed buildings [distance to nearest]	Listed Buildings	Historic England, Historic Environment Scotland, Lle Geo-Portal for Wales	Vector (point)	Network-constrained accessibility
Listed buildings [counts within 1200m]	Listed Buildings	Historic England, Historic Environment Scotland, Lle Geo-Portal for Wales	Vector (point)	Network-constrained accessibility
FHRS points [distance to nearest]	Food Hygiene Rating Scheme Ratings	CDRC.ac.uk	Vector (point)	Network-constrained accessibility
FHRS points [counts within 1200m]	Food Hygiene Rating Scheme Ratings	CDRC.ac.uk	Vector (point)	Network-constrained accessibility
Cultural venues [distance to nearest]	Culture (theatres, cinemas)	OpenStreetMap	Vector (point)	Network-constrained accessibility
Cultural venues [counts within 1200m]	Culture (theatres, cinemas)	OpenStreetMap	Vector (point)	Network-constrained accessibility
Water bodies [distance to nearest]	Water bodies	OS OpenMap Local	Vector (water body polygon)	Euclidean accessibility
Retail centres [distance to nearest]	Retail centres	CDRC.ac.uk	Vector (retail centre polygon)	Euclidean accessibility
